# Supplementary material for: Studies on Anion Exchange Membrane and Interface Properties by Electrochemical Impedance Spectroscopy: The Role of pH
Source: Membranes (Basel). 2021 Oct 10;11(10):771. doi: 10.3390/membranes11100771 (PMC8540937; doi:10.3390/membranes11100771)
Supplement: Supplementary file 1 [file membranes-11-00771-s001.zip]

Archive with 1 entries (1 files):
- membranes-1370891-supplementary.pdf
